# Supplementary material for: Efficacy and Safety of Empagliflozin on Nonalcoholic Fatty Liver Disease: A Systematic Review and Meta-Analysis
Source: Front Endocrinol (Lausanne). 2022 Feb 24;13:836455. doi: 10.3389/fendo.2022.836455 (PMC8908261; doi:10.3389/fendo.2022.836455)
Supplement: Supplementary file 2 [file Table_2.xlsx]

## Sheet: Sheet1
Study(year)	country	Study design	Trial duration	Main inclusion criteria	Study subjects	Study arms	Study design	Blinding	Outcomes	Background therapy	Subjects	Sex		Age		Diabetes duration, years
											T/C	T(M/F)	C(M/F)	T	C	T	C
Mohammad Shafi Kuchay(2018)	India	investigator-initiated, prospective, open-label, randomized clinical study (E-LIFT)	20 weeks	Patients were included if they were.20 years of age, had documented hepatic steatosis (MRI-PDFF.6%), were having uncontrolled type 2 diabetes (HbA1c .7.0% to ,10.0%), and provided written informed consen	patients with NAFLD and T2DM	empagliflozin 10 plus standard treatment for type 2 diabetes(n=22). standard treatment for type 2 diabetes(n=20)	RCT	Open-label	MRI-PDFF, AST, ALT, GGT, glucose, HbA1c, FPG	standard treatment for type 2 diabetes	22/20	16/9	17/8	50.7 (12.8)	49.1 (10.3)	6.6 (5.3)	6.8 (5.9)
Hoda Taheri(2020)	Iran	prospective randomized, double-blind, placebo-controlled clinical trial	24 weeks	20–65 years of age; NAFLD, T2DM was excluded;on the basis of a FPG level C≥126 mg/dL (7.0 mmol/L) or a HbA1c level C ≥6.5% (48 mmol/mol)	patients with NAFLD without diabetes	empagliflozin (10 mg/day) (n = 43) placebo(n = 47)	RCT	Double-blind,	CAP、 LSM、AST、ALT、HOMA2、grade of fatty liver by ultrasound、VAT、other DXA parameters、various laboratory scores for hepatic fibrosis	NA	43/47	28/15	22/25	43.8 (9.7)	44.1 (9.3)	NA	NA
xiaoli zhang(2019)	china	rsndomized	24weeks	NA	patients with NAFLD and T2DM	Metformin plus empagliflozin(10mg qd) (n=20) Metformin plus glimepiride(2mg qd)(n=20)	RCT	NA	FBG、 HbA1c 、BMI、TG、HOMA-IR	NA	20/20	NA	NA	NA	NA	NA	NA
Haleh Chehrehgosha(2021)	Iran	prospective, randomized, double-blind, placebo-controlled clinical trial,RCT	24weeks	20-65 years of age;HbA1c≥7% and ≤ 40%;T2DM and NAFLD with controlled attenuation parameter (CAP) C 238 dB/m in transient hepatic elastography	patients with NAFLD and T2DM	empagliflozin 10 mg (n = 35) placebo (n = 37）	RCT	Double-blind	CAP,LSM,AST,ALT,fasting insulinHOMA-IR,HOMA2-IR,FIB4 index,NAFLD fibrosis score,APRI,A/G ratio	NA	35/37	15/20	14/23	50.5 ( 8.4)	51.8 (7.8)	5.5 ( 4.0)	7.0 ( 5.3)
RCT,Randomised controlled trials; NA, not available; F, female; M=male; T,treatment; C,control;
